# Supplementary material for: Comparative effectiveness and safety of Chinese medicine belly button application for childhood diarrhea: a Bayesian network meta-analysis of randomized controlled trials
Source: Front Pediatr. 2023 Aug 4;11:1180694. doi: 10.3389/fped.2023.1180694 (PMC10436529; doi:10.3389/fped.2023.1180694)
Supplement: Supplementary file 1 [file Datasheet1.csv]

Comparison		Number of studies	Within-study bias	Reporting bias	Indirectness	Imprecision	Heterogeneity	Incoherence	Confidence rating	Reason(s) for downgrading
A:E	Moderate	6	Some concerns	Low risk	No concerns	No concerns	No concerns	No concerns	Moderate	["Within-study bias"]
A:F	Moderate	3	Some concerns	Low risk	No concerns	No concerns	No concerns	No concerns	Moderate	["Within-study bias"]
A:G	Very low	1	Major concerns	Low risk	No concerns	Major concerns	No concerns	No concerns	Very low	["Within-study bias","Imprecision"]	9
A:H	Low	3	Major concerns	Low risk	No concerns	No concerns	No concerns	No concerns	Low	["Within-study bias"]	3
B:E	Moderate	9	Some concerns	Low risk	No concerns	No concerns	No concerns	No concerns	Moderate	["Within-study bias"]	16
B:F	Moderate	1	Some concerns	Low risk	No concerns	No concerns	No concerns	No concerns	Moderate	["Within-study bias"]
C:F	Moderate	7	Some concerns	Low risk	No concerns	No concerns	No concerns	No concerns	Moderate	["Within-study bias"]
D:G	Moderate	4	Some concerns	Low risk	No concerns	No concerns	No concerns	No concerns	Moderate	["Within-study bias"]
A:B	Very low	0	Some concerns	Low risk	No concerns	Major concerns	No concerns	No concerns	Very low	["Within-study bias","Imprecision"]
A:C	Very low	0	Some concerns	Low risk	No concerns	Major concerns	No concerns	No concerns	Very low	["Within-study bias","Imprecision"]
A:D	Very low	0	Some concerns	Low risk	No concerns	Major concerns	No concerns	No concerns	Very low	["Within-study bias","Imprecision"]
B:C	Very low	0	Some concerns	Low risk	No concerns	Major concerns	No concerns	No concerns	Very low	["Within-study bias","Imprecision"]
B:D	Very low	0	Some concerns	Low risk	No concerns	Major concerns	No concerns	No concerns	Very low	["Within-study bias","Imprecision"]
B:G	Very low	0	Major concerns	Low risk	No concerns	No concerns	Major concerns	No concerns	Very low	["Within-study bias","Heterogeneity"]
B:H	Low	0	Major concerns	Low risk	No concerns	No concerns	No concerns	No concerns	Low	["Within-study bias"]
C:D	Very low	0	Some concerns	Low risk	No concerns	Major concerns	No concerns	No concerns	Very low	["Within-study bias","Imprecision"]
C:E	Very low	0	Some concerns	Low risk	No concerns	Major concerns	No concerns	No concerns	Very low	["Within-study bias","Imprecision"]
C:G	Very low	0	Some concerns	Low risk	No concerns	Major concerns	No concerns	No concerns	Very low	["Within-study bias","Imprecision"]
C:H	Moderate	0	Some concerns	Low risk	No concerns	No concerns	No concerns	No concerns	Moderate	["Within-study bias"]
D:E	Moderate	0	Some concerns	Low risk	No concerns	No concerns	No concerns	No concerns	Moderate	["Within-study bias"]
D:F	Moderate	0	Some concerns	Low risk	No concerns	No concerns	No concerns	No concerns	Moderate	["Within-study bias"]
D:H	Low	0	Major concerns	Low risk	No concerns	No concerns	No concerns	No concerns	Low	["Within-study bias"]
E:F	Very low	0	Some concerns	Low risk	No concerns	Major concerns	No concerns	No concerns	Very low	["Within-study bias","Imprecision"]
E:G	Very low	0	Major concerns	Low risk	No concerns	Major concerns	No concerns	No concerns	Very low	["Within-study bias","Imprecision"]
E:H	Very low	0	Major concerns	Low risk	No concerns	No concerns	Major concerns	No concerns	Very low	["Within-study bias","Heterogeneity"]
F:G	Very low	0	Major concerns	Low risk	No concerns	Major concerns	No concerns	No concerns	Very low	["Within-study bias","Imprecision"]
F:H	Very low	0	Major concerns	Low risk	No concerns	Major concerns	No concerns	No concerns	Very low	["Within-study bias","Imprecision"]
G:H	Very low	0	Major concerns	Low risk	No concerns	Major concerns	No concerns	No concerns	Very low	["Within-study bias","Imprecision"]
