# Supplementary material for: Comparative effectiveness and safety of Chinese medicine belly button application for childhood diarrhea: a Bayesian network meta-analysis of randomized controlled trials
Source: Front Pediatr. 2023 Aug 4;11:1180694. doi: 10.3389/fped.2023.1180694 (PMC10436529; doi:10.3389/fped.2023.1180694)
Supplement: Supplementary file 3 [file Table1.xlsx]

## Sheet: clinical effectiveness
study	treatment	responders	sampleSize
Chen HY 2009	C	76	76
Chen HY 2009	F	65	70
Chen LY 2017	B	49	60
Chen LY 2017	F	40	60
Chen RJ 2006	C	70	70
Chen RJ 2006	F	54	60
Chen WX 2020	B	52	55
Chen WX 2020	E	47	55
Dong JH 2012	C	84	96
Dong JH 2012	F	60	90
Fu W 2006	A	71	74
Fu W 2006	F	62	72
Gui HY 2019	A	64	68
Gui HY 2019	E	55	68
Huang HH 2018	B	45	48
Huang HH 2018	E	38	48
Huang JM 2015	B	36	41
Huang JM 2015	E	22	41
Li HY 2012	C	123	127
Li HY 2012	F	114	127
Li QY 2010	A	58	60
Li QY 2010	G	52	60
Li X 2006	B	62	64
Li X 2006	E	42	52
Luo J 2010	A	59	64
Luo J 2010	F	51	64
Qian H 2020	B	29	30
Qian H 2020	E	24	30
Ren LH 2015	D	41	44
Ren LH 2015	G	33	44
Shi QH 2012	D	48	50
Shi QH 2012	G	42	50
Tan LF 1999	B	149	153
Tan LF 1999	E	113	127
Tan LW 2014	C	27	30
Tan LW 2014	F	23	30
Wang MS 2006	A	109	112
Wang MS 2006	E	92	98
Wang YM 2013	D	90	96
Wang YM 2013	G	76	96
Wu GQ 2014	D	57	60
Wu GQ 2014	G	43	60
Xin Y 2014	B	65	80
Xin Y 2014	E	46	80
Yang M 2009	A	34	35
Yang M 2009	E	31	35
Yue HY 2016	A	130	140
Yue HY 2016	F	113	140
Zhang YC 2011	C	48	52
Zhang YC 2011	F	39	52
Zhang YJ 2011	A	28	30
Zhang YJ 2011	E	21	30
Zhao LJ 2005	B	62	64
Zhao LJ 2005	E	42	52
Zheng XL 2006	A	93	100
Zheng XL 2006	H	74	100
Zhou HC 2006	A	93	100
Zhou HC 2006	H	74	100
Zhou LG 2011	A	34	36
Zhou LG 2011	H	23	32
Zhou LP 2019	C	57	60
Zhou LP 2019	F	44	60
Zhou WD 2004-1	A	52	56
Zhou WD 2004-1	E	37	48
Zhou WD 2004-2	A	37	40
Zhou WD 2004-2	E	37	48
Zhu XH 2009	B	46	48
Zhu XH 2009	E	34	40

## Sheet: time to dirrheal disappearance
study	n.e	mean.e	sd.e	n.c	mean.c	sd.c	subgroup
Gui HY 2019	68	2.6	0.5	68	4.3	0.7	A vs.F
Zhou LP 2019	60	2.2	0.6	60	4.1	1.2	C vs.G
Huang HH 2018	48	2.64	0.33	48	3.68	0.57	B vs.F
Huang JM 2015	41	1.48	0.24	41	2.69	0.46	B vs.F
Dong JH 2012	96	1.26	0.48	90	2.7	0.52	C vs.G
Shi QH 2012	50	1.3	0.5	50	2.2	0.3	D vs.H
Chen RJ 2006	70	2.35	0.92	60	3.58	1.1	C vs.G

## Sheet: recovery time of dehydration
study	n.e	mean.e	sd.e	n.c	mean.c	sd.c	subgroup
Huang HH 2018	48	3.05	0.61	48	4.17	0.56	B vs.F
Huang JM 2015	41	1.09	0.33	41	1.53	0.52	B vs.F
Dong JH 2012	96	1.18	0.39	90	1.57	0.75	C vs.G
Shi QH 2012	50	1.6	0.4	50	2.6	0.3	D vs.H

## Sheet: adverse events
author	event.e	n.e	event.c	n.c	subgroup
Chen WX 2020	0	30	0	30	B vs.E
Qian H 2020	1	30	8	30	B vs.E
Ren LH 2015	1	44	2	44	D vs.G
Dong JH 2012	0	96	9	90	D vs.G
Li X 2006	12	64	0	52	B vs.E
Zhao LJ 2005	12	64	0	52	B vs.E
